# Supplementary material for: Transcriptome Analysis of Ovary Development in Nile Tilapia Under Different Photoperiod Regimes
Source: Front Genet. 2019 Sep 19;10:894. doi: 10.3389/fgene.2019.00894 (PMC6761324; doi:10.3389/fgene.2019.00894)
Supplement: Supplementary Table 2 — KEGG Path in 3 comparison groups [file Table_2.xlsx]

## Sheet: LD_vs_LL.KEGG
#KEGG_n	266	KEGG_N	6886
#Pathway	ko_ID	DEG	Gene	DEG_all	Gene_all
Other types of O-glycan biosynthesis	ko00514	2	50	266	6886	LOC100697420;st6gal2	K13646+K00779
Endocytosis	ko04144	18	366	266	6886	LOC100534448;LOC100694403;LOC100700083;LOC100701110;LOC100702595;LOC100708359;LOC100709239;LOC100709741;LOC100709945;LOC100711575;LOC100711950;LOC100711993;LOC102079789;Tilapia_newGene_1063;agap3;cav1;rtbdn;smad7	K03283+K03283+K03283+K01528+K06751+K12486+K06093+K05090+K05050+K12473+K00889+K05087+K05069+K05069+K12491+K06278+K13649+K04677
Focal adhesion	ko04510	26	329	266	6886	LOC100690958;LOC100691045;LOC100694183;LOC100696606;LOC100696779;LOC100700481;LOC100701567;LOC100703685;LOC100711993;LOC102080774;bcl2;cav1;col11a1;col4a5;itga2;itga3;itga6;jun;lama1;lama3;rac1;thbs1a;thbs1b;thbs4;vegfa;vegfb	K04359+K06238+K05692+K06484+K17447+K06237+K06236+K04448+K05087+K06240+K02161+K06278+K06236+K06237+K06481+K06482+K06485+K04448+K05637+K06240+K04392+K16857+K16857+K04659+K05448+K05448
Taurine and hypotaurine metabolism	ko00430	2	32	266	6886	LOC100701020;cdo1	K00659+K00456
Herpes simplex infection	ko05168	17	305	266	6886	LOC100534438;LOC100692129;LOC100693481;LOC100698791;LOC100701975;LOC100702595;LOC100703685;LOC100707450;LOC100709109;LOC100710185;LOC100711812;LOC102082262;c5;jun;orni-dba;pvrl1;socs3	K02187+K02633+K06752+K02296+K06752+K06751+K04448+K06081+K06752+K06752+K02296+K06752+K03994+K04448+K06752+K06081+K04696
Phenylalanine metabolism	ko00360	1	23	266	6886	pah	K00500
Insulin signaling pathway	ko04910	7	198	266	6886	LOC100696779;LOC100703707;pck2;prkag1;ptprf;socs1;socs3	K17447+K03841+K01596+K07200+K05695+K04694+K04696
Hedgehog signaling pathway	ko04340	2	68	266	6886	hhip;lrp2	K06231+K06233
RNA degradation	ko03018	5	89	266	6886	LOC100693731;LOC100700459;LOC100702375;LOC100704384;papd7	K12603+K03514+K00850+K14443+K03514
Glycosaminoglycan biosynthesis - chondroitin sulfate / dermatan sulfate	ko00532	3	25	266	6886	LOC100708917;chst11;dse	K00746+K01017+K01794
Nicotinate and nicotinamide metabolism	ko00760	1	47	266	6886	LOC100699417	K01081
Ascorbate and aldarate metabolism	ko00053	1	37	266	6886	LOC100706335	K00699
Progesterone-mediated oocyte maturation	ko04914	3	122	266	6886	LOC100711993;adcy8;pgr	K05087+K08048+K08556
Pyrimidine metabolism	ko00240	4	129	266	6886	LOC100693418;LOC100699417;dhodh;polr2j	K01489+K01081+K00254+K03008
Cell cycle	ko04110	5	159	266	6886	LOC100700462;cdc14b;dbf4;gadd45b;gadd45g	K04402+K06639+K06629+K04402+K04402
Fatty acid elongation	ko00062	3	45	266	6886	LOC100693577;acot7;hadha	K01068+K17360+K07515
Ubiquitin mediated proteolysis	ko04120	4	163	266	6886	mid1;socs1;socs3;ube2ql1	K08285+K04694+K04696+K10582
Sphingolipid metabolism	ko00600	2	79	266	6886	LOC100698562;ppap2b	K01080+K01080
Glutathione metabolism	ko00480	4	93	266	6886	LOC100696673;LOC100707162;gpx3;gsr	K11140+K00799+K00432+K00383
Glycerophospholipid metabolism	ko00564	11	128	266	6886	LOC100693391;LOC100698562;LOC100698894;LOC102082601;dgke;dgkh;gpam;pla2g12b;pla2g4a;pla2g6;ppap2b	K13512+K01080+K00901+K01047+K00901+K00901+K00629+K01047+K16342+K16343+K01080
Salmonella infection	ko05132	5	121	266	6886	LOC100694183;LOC100703685;jun;rac1;tjp1	K05692+K04448+K04448+K04392+K05701
Primary bile acid biosynthesis	ko00120	1	28	266	6886	LOC100701020	K00659
Phenylalanine, tyrosine and tryptophan biosynthesis	ko00400	1	10	266	6886	pah	K00500
ABC transporters	ko02010	2	77	266	6886	LOC100694252;LOC100708240	K05641+K05666
Biosynthesis of unsaturated fatty acids	ko01040	4	39	266	6886	LOC100693577;LOC100701020;acot7;hadha	K01068+K00659+K17360+K07515
Glycerolipid metabolism	ko00561	8	74	266	6886	LOC100689908;LOC100698562;LOC100698894;dgke;dgkh;gpam;lpl;ppap2b	K01059+K01080+K00901+K00901+K00901+K00629+K01059+K01080
PPAR signaling pathway	ko03320	7	90	266	6886	LOC100689908;angptl4;apoa4;fabp1;lpl;pck2;pparg	K01059+K08767+K08757+K08750+K01059+K01596+K08530
Cysteine and methionine metabolism	ko00270	2	58	266	6886	LOC100705436;cdo1	K00544+K00456
Neuroactive ligand-receptor interaction	ko04080	20	505	266	6886	LOC100534441;LOC100689998;LOC100692868;LOC100694824;LOC100696615;LOC100698500;LOC100698766;LOC100702544;LOC100709580;LOC102079892;calcrl;crhr2;drd3;fshb;gabbr2;glra2;gria1;gth-ri;gth-rii;prlr	K04130+K05175+K05181+K05189+K04805+K05175+K04197+K05052+K04290+K04271+K04577+K04579+K04146+K05250+K04615+K05194+K05197+K04247+K04248+K05081
Glycosaminoglycan degradation	ko00531	1	26	266	6886	hpse2	K07965
Adrenergic signaling in cardiomyocytes	ko04261	10	256	266	6886	LOC100695403;LOC100699762;LOC100700615;LOC100706681;LOC100712391;actc1;adcy8;bcl2;cacnb1;pln	K04860+K04873+K04853+K12314+K01539+K12314+K08048+K02161+K04862+K05852
Valine, leucine and isoleucine degradation	ko00280	1	57	266	6886	hadha	K07515
Phosphatidylinositol signaling system	ko04070	8	113	266	6886	LOC100696589;LOC100698894;LOC100701390;LOC100711950;Tilapia_newGene_7276;dgke;dgkh;plcd1	K01092+K00901+K01106+K00889+K01109+K00901+K00901+K05857
Porphyrin and chlorophyll metabolism	ko00860	2	46	266	6886	LOC100706335;ppox	K00699+K00231
Spliceosome	ko03040	3	143	266	6886	LOC100534448;LOC100694403;LOC100700083	K03283+K03283+K03283
ECM-receptor interaction	ko04512	15	122	266	6886	LOC100691045;LOC100696606;LOC100700481;LOC100701567;LOC102080774;col11a1;col4a5;itga2;itga3;itga6;lama1;lama3;thbs1a;thbs1b;thbs4	K06238+K06484+K06237+K06236+K06240+K06236+K06237+K06481+K06482+K06485+K05637+K06240+K16857+K16857+K04659
Alanine, aspartate and glutamate metabolism	ko00250	1	57	266	6886	LOC106097701	K01756
Oxidative phosphorylation	ko00190	6	137	266	6886	LOC100690057;LOC100697091;Tilapia_newGene_1;Tilapia_newGene_1315;atp5o;ndufb9	K02154+K02267+K02256+K02129+K02137+K03965
Pyruvate metabolism	ko00620	1	48	266	6886	pck2	K01596
SNARE interactions in vesicular transport	ko04130	3	45	266	6886	LOC100699603;stx19;stx3	K08512+K08487+K08486
alpha-Linolenic acid metabolism	ko00592	4	26	266	6886	LOC102082601;pla2g12b;pla2g4a;pla2g6	K01047+K01047+K16342+K16343
Jak-STAT signaling pathway	ko04630	6	181	266	6886	LOC100696736;LOC102079789;Tilapia_newGene_1063;prlr;socs1;socs3	K05058+K05069+K05069+K05081+K04694+K04696
Phototransduction	ko04744	2	50	266	6886	LOC100697897;LOC100708131	K13764+K12321
Renin-angiotensin system	ko04614	2	19	266	6886	LOC100696673;agt	K11140+K09821
MAPK signaling pathway	ko04010	20	397	266	6886	LOC100534438;LOC100534448;LOC100690958;LOC100694403;LOC100695403;LOC100695481;LOC100699762;LOC100700083;LOC100700462;LOC100700615;LOC100703685;cacnb1;dusp1;dusp6;gadd45b;gadd45g;gna12;jun;pla2g4a;rac1	K02187+K03283+K04359+K03283+K04860+K04424+K04873+K03283+K04402+K04853+K04448+K04862+K04459+K04459+K04402+K04402+K04346+K04448+K16342+K04392
Drug metabolism - cytochrome P450	ko00982	3	69	266	6886	LOC100704493;LOC100706335;LOC100707162	K00485+K00699+K00799
Galactose metabolism	ko00052	1	43	266	6886	LOC100702375	K00850
Pentose phosphate pathway	ko00030	2	34	266	6886	LOC100702375;LOC100703707	K00850+K03841
Carbon metabolism	ko01200	4	144	266	6886	LOC100702375;LOC100703707;hadha;phgdh	K00850+K03841+K07515+K00058
Glycosaminoglycan biosynthesis - heparan sulfate / heparin	ko00534	2	34	266	6886	LOC100694141;LOC100707454	K01024+K02366
Butanoate metabolism	ko00650	1	24	266	6886	hadha	K07515
Vascular smooth muscle contraction	ko04270	13	159	266	6886	LOC100698006;LOC100698766;LOC100699899;LOC100700615;LOC102075929;LOC102082601;adcy8;calcrl;cald1;gna12;pla2g12b;pla2g4a;pla2g6	K12331+K04197+K12324+K04853+K12327+K01047+K08048+K04577+K12327+K04346+K01047+K16342+K16343
Fatty acid metabolism	ko01212	1	60	266	6886	hadha	K07515
RNA polymerase	ko03020	1	34	266	6886	polr2j	K03008
Dorso-ventral axis formation	ko04320	1	34	266	6886	LOC100692176	K03211
Fanconi anemia pathway	ko03460	1	55	266	6886	hes4	K06054
Steroid hormone biosynthesis	ko00140	3	63	266	6886	LOC100706335;hsd17b1;hsd17b3	K00699+K00044+K10207
Intestinal immune network for IgA production	ko04672	6	98	266	6886	LOC100693481;LOC100701975;LOC100709109;LOC100710185;LOC102082262;orni-dba	K06752+K06752+K06752+K06752+K06752+K06752
Toll-like receptor signaling pathway	ko04620	3	144	266	6886	LOC100703685;jun;rac1	K04448+K04448+K04392
ErbB signaling pathway	ko04012	3	132	266	6886	LOC100696779;LOC100703685;jun	K17447+K04448+K04448
Drug metabolism - other enzymes	ko00983	5	65	266	6886	LOC100693418;LOC100706256;LOC100706335;LOC100707189;xdh	K01489+K03927+K00699+K00569+K00106
Melanogenesis	ko04916	4	150	266	6886	adcy8;kitlg;tcf7l1;tyrp1	K08048+K05461+K04490+K00506
mTOR signaling pathway	ko04150	2	91	266	6886	vegfa;vegfb	K05448+K05448
Ribosome biogenesis in eukaryotes	ko03008	1	77	266	6886	LOC100710716	K14525
Lysine degradation	ko00310	2	69	266	6886	LOC100697420;hadha	K13646+K07515
Biosynthesis of amino acids	ko01230	4	101	266	6886	LOC100702375;LOC100706482;pah;phgdh	K00850+K01476+K00500+K00058
Peroxisome	ko04146	4	108	266	6886	LOC100701020;pex11g;pex7;xdh	K00659+K13353+K13341+K00106
Inositol phosphate metabolism	ko00562	5	92	266	6886	LOC100696589;LOC100701390;LOC100711950;Tilapia_newGene_7276;plcd1	K01092+K01106+K00889+K01109+K05857
Glycosphingolipid biosynthesis - lacto and neolacto series	ko00601	3	45	266	6886	LOC100692029;LOC100708648;LOC100710958	K07820+K07820+K07820
Tyrosine metabolism	ko00350	4	44	266	6886	LOC100692514;fah;hgd;tyrp1	K00431+K01555+K00451+K00506
One carbon pool by folate	ko00670	1	22	266	6886	ftcd	K13990
Histidine metabolism	ko00340	1	25	266	6886	ftcd	K13990
Steroid biosynthesis	ko00100	1	23	266	6886	LOC100706100	K07438
Gap junction	ko04540	6	140	266	6886	LOC100690958;LOC100702243;LOC100711323;LOC106097608;adcy8;tjp1	K04359+K07374+K07375+K07374+K08048+K05701
beta-Alanine metabolism	ko00410	1	36	266	6886	hadha	K07515
Amino sugar and nucleotide sugar metabolism	ko00520	2	73	266	6886	LOC100692860;gmppa	K00326+K00966
Citrate cycle (TCA cycle)	ko00020	1	39	266	6886	pck2	K01596
Glycolysis / Gluconeogenesis	ko00010	3	88	266	6886	LOC100702375;LOC100703707;pck2	K00850+K03841+K01596
Glycine, serine and threonine metabolism	ko00260	3	53	266	6886	LOC100693291;LOC100705436;phgdh	K15789+K00544+K00058
Pentose and glucuronate interconversions	ko00040	1	48	266	6886	LOC100706335	K00699
Fructose and mannose metabolism	ko00051	3	46	266	6886	LOC100702375;LOC100703707;gmppa	K00850+K03841+K00966
Metabolism of xenobiotics by cytochrome P450	ko00980	2	74	266	6886	LOC100706335;LOC100707162	K00699+K00799
Oocyte meiosis	ko04114	5	132	266	6886	LOC100711993;adcy8;ar;pgr;rec8	K05087+K08048+K08557+K08556+K13054
RIG-I-like receptor signaling pathway	ko04622	2	90	266	6886	LOC100700811;LOC100702615	K08601+K12649
Fatty acid degradation	ko00071	1	53	266	6886	hadha	K07515
Lysosome	ko04142	3	159	266	6886	LOC100690057;LOC102081222;scarb2	K02154+K01158+K12384
p53 signaling pathway	ko04115	8	97	266	6886	LOC100534438;LOC100698212;LOC100700462;LOC100701053;gadd45b;gadd45g;thbs1a;thbs1b	K02187+K06509+K04402+K06509+K04402+K04402+K16857+K16857
N-Glycan biosynthesis	ko00510	2	60	266	6886	mgat4b;st6gal2	K00738+K00779
Adipocytokine signaling pathway	ko04920	3	107	266	6886	pck2;prkag1;socs3	K01596+K07200+K04696
RNA transport	ko03013	1	164	266	6886	LOC100710716	K14525
VEGF signaling pathway	ko04370	5	97	266	6886	LOC100696779;pla2g4a;rac1;vegfa;vegfb	K17447+K16342+K04392+K05448+K05448
Sulfur metabolism	ko00920	2	14	266	6886	LOC100695448;bpnt1	K13811+K01082
Arginine and proline metabolism	ko00330	4	81	266	6886	LOC100695172;LOC100699354;LOC100706482;oat	K00657+K00933+K01476+K00819
Arachidonic acid metabolism	ko00590	7	90	266	6886	LOC100712094;LOC102082601;gpx3;pla2g12b;pla2g4a;pla2g6;ptgdsl1	K01830+K01047+K00432+K01047+K16342+K16343+K01830
NOD-like receptor signaling pathway	ko04621	3	82	266	6886	LOC100704129;LOC106098973;tnfaip3	K12801+K08727+K11859
Cardiac muscle contraction	ko04260	9	136	266	6886	LOC100695403;LOC100697091;LOC100699762;LOC100700615;LOC100706681;LOC100712391;Tilapia_newGene_1;actc1;cacnb1	K04860+K02267+K04873+K04853+K12314+K01539+K02256+K12314+K04862
Cell adhesion molecules (CAMs)	ko04514	20	342	266	6886	LOC100693481;LOC100697103;LOC100700549;LOC100701975;LOC100702595;LOC100707450;LOC100709109;LOC100709153;LOC100710185;LOC102082262;LOC106097487;cntn1;esam;itga6;jam2;ntng1;orni-dba;ptprf;pvrl1;sdc3	K06752+K07378+K06087+K06752+K06751+K06081+K06752+K06759+K06752+K06752+K06771+K06759+K06787+K06485+K06735+K07522+K06752+K05695+K06081+K16337
Adherens junction	ko04520	10	174	266	6886	LOC100694183;LOC100707450;LOC100708316;LOC100711993;LOC102079182;ptprf;pvrl1;rac1;tcf7l1;tjp1	K05692+K06081+K06593+K05087+K06593+K05695+K06081+K04392+K04490+K05701
Ether lipid metabolism	ko00565	7	55	266	6886	LOC100693391;LOC100698562;LOC102082601;pla2g12b;pla2g4a;pla2g6;ppap2b	K13512+K01080+K01047+K01047+K16342+K16343+K01080
Calcium signaling pathway	ko04020	8	315	266	6886	LOC100534441;LOC100698766;LOC100700615;LOC100708540;adcy8;gth-rii;plcd1;pln	K04130+K04197+K04853+K05849+K08048+K04248+K05857+K05852
Wnt signaling pathway	ko04310	6	203	266	6886	LOC100698659;LOC100703685;jun;rac1;sfrp1;tcf7l1	K04496+K04448+K04448+K04392+K02166+K04490
Caffeine metabolism	ko00232	1	4	266	6886	xdh	K00106
Tryptophan metabolism	ko00380	2	52	266	6886	hadha;kmo	K07515+K00486
Folate biosynthesis	ko00790	1	19	266	6886	LOC100692082	K01307
Apoptosis	ko04210	2	133	266	6886	LOC100534438;bcl2	K02187+K02161
FoxO signaling pathway	ko04068	7	216	266	6886	LOC100690652;LOC100700462;LOC100711993;gadd45b;gadd45g;pck2;prkag1	K13302+K04402+K05087+K04402+K04402+K01596+K07200
TGF-beta signaling pathway	ko04350	3	118	266	6886	smad7;thbs1a;thbs1b	K04677+K16857+K16857
Propanoate metabolism	ko00640	1	30	266	6886	hadha	K07515
Cytokine-cytokine receptor interaction	ko04060	13	290	266	6886	LOC100690958;LOC100696736;LOC100700182;LOC100709741;LOC100709945;LOC102079789;LOC102083335;Tilapia_newGene_1063;kitlg;prlr;tnfrsf11a;vegfa;vegfb	K04359+K05058+K05092+K05090+K05050+K05069+K04193+K05069+K05461+K05081+K05147+K05448+K05448
Purine metabolism	ko00230	16	235	266	6886	LOC100695448;LOC100699417;LOC100699899;LOC100704318;LOC100708131;LOC100708138;LOC106097701;ada;adcy8;ak4;gda;pde4d;pde7b;pde8b;polr2j;xdh	K13811+K01081+K12324+K01587+K12321+K07127+K01756+K01488+K08048+K00939+K01487+K13293+K18436+K18437+K03008+K00106
Protein processing in endoplasmic reticulum	ko04141	5	227	266	6886	LOC100534448;LOC100694403;LOC100700083;bcl2;cryaa	K03283+K03283+K03283+K02161+K09541
Linoleic acid metabolism	ko00591	4	35	266	6886	LOC102082601;pla2g12b;pla2g4a;pla2g6	K01047+K01047+K16342+K16343
Mucin type O-Glycan biosynthesis	ko00512	2	60	266	6886	LOC100696774;wbscr17	K09905+K00710
Notch signaling pathway	ko04330	2	73	266	6886	LOC100698659;hes4	K04496+K06054
Regulation of actin cytoskeleton	ko04810	13	327	266	6886	LOC100534441;LOC100690958;LOC100692424;LOC100694183;LOC100696606;LOC100702004;LOC100711950;ezr;gna12;itga2;itga3;itga6;rac1	K04130+K04359+K08007+K05692+K06484+K05763+K00889+K08007+K04346+K06481+K06482+K06485+K04392
Starch and sucrose metabolism	ko00500	1	66	266	6886	LOC100706335	K00699
GnRH signaling pathway	ko04912	7	133	266	6886	LOC100700615;LOC100703685;adcy8;fshb;jun;mmp2;pla2g4a	K04853+K04448+K08048+K05250+K04448+K01398+K16342
Phagosome	ko04145	19	280	266	6886	LOC100690057;LOC100693481;LOC100694183;LOC100696606;LOC100701975;LOC100702243;LOC100702595;LOC100709109;LOC100710185;LOC100711081;LOC100711323;LOC102082262;LOC106097608;itga2;orni-dba;rac1;thbs1a;thbs1b;thbs4	K02154+K06752+K05692+K06484+K06752+K07374+K06751+K06752+K06752+K10062+K07375+K06752+K07374+K06481+K06752+K04392+K16857+K16857+K04659
Tight junction	ko04530	10	292	266	6886	LOC100694183;LOC100695481;LOC100699125;LOC100700549;LOC100705928;LOC100709239;LOC100710639;jam2;mpp5;tjp1	K05692+K04424+K10352+K06087+K10352+K06093+K10352+K06735+K06091+K05701
Retinol metabolism	ko00830	2	69	266	6886	LOC100702412;LOC100706335	K11158+K00699
Selenocompound metabolism	ko00450	1	15	266	6886	LOC100695448	K13811

## Sheet: LD_vs_DD.KEGG
#KEGG_n	248	KEGG_N	6886
#Pathway	ko_ID	DEG	Gene	DEG_all	Gene_all
Protein export	ko03060	1	30	248	6886	srp9	K03109
Vascular smooth muscle contraction	ko04270	11	159	248	6886	LOC100698006;LOC100698523;LOC100700615;LOC100705805;LOC100706035;acta2;adcy8;cacna1d;kcnma1;mylk;proca1	K12331+K02677+K04853+K08048+K08048+K12313+K08048+K04851+K04936+K00907+K01047
Glycosaminoglycan degradation	ko00531	1	26	248	6886	LOC100702641	K01197
Phenylalanine, tyrosine and tryptophan biosynthesis	ko00400	1	10	248	6886	pah	K00500
Ether lipid metabolism	ko00565	3	55	248	6886	LOC100693120;LOC100693391;proca1	K13512+K13512+K01047
GnRH signaling pathway	ko04912	5	133	248	6886	LOC100700615;LOC100705805;LOC100706035;adcy8;cacna1d	K04853+K08048+K08048+K08048+K04851
p53 signaling pathway	ko04115	5	97	248	6886	LOC100692803;LOC102082412;gadd45g;p53;ppm1d	K04398+K06625+K04402+K04451+K10147
Carbon metabolism	ko01200	1	144	248	6886	phgdh	K00058
Cell adhesion molecules (CAMs)	ko04514	16	342	248	6886	LOC100689711;LOC100693481;LOC100694566;LOC100699465;LOC100701975;LOC100702511;LOC100702693;LOC100702865;LOC100704787;LOC100709153;LOC100712012;LOC100712080;LOC106097487;itga9;jam2;orni-dba	K06751+K06752+K06771+K06491+K06752+K06751+K06752+K06816+K06485+K06759+K06550+K07377+K06771+K06585+K06735+K06752
FoxO signaling pathway	ko04068	10	216	248	6886	LOC100690652;LOC100691526;LOC100704877;LOC100711993;LOC100712110;LOC102082412;gadd45g;homer1;homer3;pck2	K13302+K04721+K07199+K05087+K04288+K06625+K04402+K15010+K15010+K01596
Fatty acid metabolism	ko01212	2	60	248	6886	LOC100709624;ppt2	K01897+K01074
Wnt signaling pathway	ko04310	11	203	248	6886	LOC100690824;LOC100695616;LOC100697366;LOC100698523;LOC102075922;gsk3b;p53;rac1;sfrp2;sost;wnt9a	K00444+K04510+K04491+K02677+K03213+K03083+K04451+K04392+K02176+K16834+K01064
Cyanoamino acid metabolism	ko00460	1	26	248	6886	LOC100703292	K18592
Spliceosome	ko03040	1	143	248	6886	LOC100704258	K12622
Herpes simplex infection	ko05168	15	305	248	6886	LOC100689711;LOC100691607;LOC100692144;LOC100692803;LOC100693481;LOC100701975;LOC100702511;LOC100702693;LOC100707066;LOC100709203;c5;cd74;jak3;orni-dba;p53	K06751+K16195+K16195+K04398+K06752+K06752+K06751+K06752+K04519+K04379+K03994+K06505+K04447+K06752+K04451
Phenylalanine metabolism	ko00360	1	23	248	6886	pah	K00500
SNARE interactions in vesicular transport	ko04130	3	45	248	6886	LOC100690929;LOC100691353;stx3	K08514+K08486+K08486
Tight junction	ko04530	8	292	248	6886	LOC100695481;LOC100698523;LOC100699125;LOC100701079;LOC100705760;LOC100707976;jam2;tjp1	K04424+K02677+K10352+K10352+K18625+K10352+K06735+K05701
Salmonella infection	ko05132	6	121	248	6886	LOC100700117;LOC100707066;LOC100709203;LOC100711120;rac1;tjp1	K05759+K04519+K04379+K04437+K04392+K05701
Dorso-ventral axis formation	ko04320	1	34	248	6886	LOC100703553	K02599
VEGF signaling pathway	ko04370	3	97	248	6886	LOC100698523;rac1;vegfb	K02677+K04392+K05448
Histidine metabolism	ko00340	2	25	248	6886	ftcd;hal	K13990+K01745
Peroxisome	ko04146	6	108	248	6886	LOC100701020;LOC100702583;LOC100709624;LOC100709888;hao2;pex11g	K00659+K00624+K01897+K12663+K11517+K13353
Pentose and glucuronate interconversions	ko00040	3	48	248	6886	LOC100706335;LOC106096811;dcxr	K00699+K16190+K03331
Adipocytokine signaling pathway	ko04920	6	107	248	6886	LOC100704877;LOC100709624;glut1;jak3;pck2;ppargc1a	K07199+K01897+K07299+K04447+K01596+K07202
Sulfur metabolism	ko00920	1	14	248	6886	suox	K00387
Focal adhesion	ko04510	28	329	248	6886	LOC100689834;LOC100690958;LOC100691045;LOC100694532;LOC100696606;LOC100696639;LOC100698523;LOC100700514;LOC100700522;LOC100702507;LOC100704787;LOC100707163;LOC100710501;LOC100711120;LOC100711993;col1a2;col4a1;col5a2;col6a1;col6a3;gsk3b;itga2;itga3;itga9;lama1;mylk;rac1;vegfb	K05717+K04359+K06238+K06236+K06484+K04659+K02677+K06238+K06246+K06236+K06485+K05700+K06238+K04437+K05087+K06236+K06237+K06236+K06238+K06238+K03083+K06481+K06482+K06585+K05637+K00907+K04392+K05448
TGF-beta signaling pathway	ko04350	1	118	248	6886	LOC100706105	K04658
Glycosaminoglycan biosynthesis - keratan sulfate	ko00533	1	33	248	6886	LOC100706587	K09664
Regulation of autophagy	ko04140	1	38	248	6886	LOC102078694	K08332
Gap junction	ko04540	8	140	248	6886	LOC100690958;LOC100698523;LOC100701622;LOC100703367;LOC100705805;LOC100706035;adcy8;tjp1	K04359+K02677+K04604+K04141+K08048+K08048+K08048+K05701
PPAR signaling pathway	ko03320	2	90	248	6886	LOC100709624;pck2	K01897+K01596
Galactose metabolism	ko00052	1	43	248	6886	LOC100694894	K12047
Inositol phosphate metabolism	ko00562	4	92	248	6886	LOC100691757;LOC100706699;Tilapia_newGene_7276;pik3c2g	K05857+K05857+K01109+K00923
Steroid biosynthesis	ko00100	2	23	248	6886	LOC100702293;dhcr24	K05917+K09828
Cytosolic DNA-sensing pathway	ko04623	1	70	248	6886	LOC100707066	K04519
Pyrimidine metabolism	ko00240	3	129	248	6886	LOC100697135;LOC100707803;LOC100709975	K00940+K16330+K01081
NOD-like receptor signaling pathway	ko04621	3	82	248	6886	LOC100692803;LOC100707066;LOC106098973	K04398+K04519+K08727
Retinol metabolism	ko00830	3	69	248	6886	LOC100702412;LOC100706335;aldh1a2	K11158+K00699+K07249
Cardiac muscle contraction	ko04260	6	136	248	6886	LOC100696786;LOC100700615;LOC100706681;Tilapia_newGene_1;cacna1d;tpm1	K02270+K04853+K12314+K02256+K04851+K10373
alpha-Linolenic acid metabolism	ko00592	1	26	248	6886	proca1	K01047
Primary bile acid biosynthesis	ko00120	1	28	248	6886	LOC100701020	K00659
Fatty acid degradation	ko00071	1	53	248	6886	LOC100709624	K01897
Phosphatidylinositol signaling system	ko04070	5	113	248	6886	LOC100691757;LOC100698523;LOC100706699;Tilapia_newGene_7276;pik3c2g	K05857+K02677+K05857+K01109+K00923
Steroid hormone biosynthesis	ko00140	3	63	248	6886	LOC100692956;LOC100706335;cyp17a2	K00498+K00699+K00512
Fatty acid elongation	ko00062	3	45	248	6886	LOC100693577;acot7;ppt2	K01068+K17360+K01074
Adrenergic signaling in cardiomyocytes	ko04261	10	256	248	6886	LOC100700615;LOC100703367;LOC100705805;LOC100706035;LOC100706681;LOC100709152;adcy8;cacna1d;pln;tpm1	K04853+K04141+K08048+K08048+K12314+K04926+K08048+K04851+K05852+K10373
Glycine, serine and threonine metabolism	ko00260	3	53	248	6886	LOC100693291;alas2;phgdh	K15789+K00643+K00058
Biosynthesis of unsaturated fatty acids	ko01040	3	39	248	6886	LOC100693577;LOC100701020;acot7	K01068+K00659+K17360
Melanogenesis	ko04916	10	150	248	6886	LOC100690824;LOC100697366;LOC100698523;LOC100705805;LOC100706035;adcy8;gsk3b;kitlg;tyrp1;wnt9a	K00444+K04491+K02677+K08048+K08048+K08048+K03083+K05461+K00506+K01064
Amino sugar and nucleotide sugar metabolism	ko00520	1	73	248	6886	LOC106096811	K16190
Alanine, aspartate and glutamate metabolism	ko00250	2	57	248	6886	LOC100706639;adsl	K01756+K01756
Ribosome biogenesis in eukaryotes	ko03008	1	77	248	6886	LOC100705890	K14570
Regulation of actin cytoskeleton	ko04810	16	327	248	6886	LOC100534441;LOC100689834;LOC100690958;LOC100692424;LOC100696606;LOC100700117;LOC100702004;LOC100704787;LOC100707163;LOC100710934;Tilapia_newGene_2343;itga2;itga3;itga9;mylk;rac1	K04130+K05717+K04359+K08007+K06484+K05759+K05763+K06485+K05700+K04358+K05768+K06481+K06482+K06585+K00907+K04392
Starch and sucrose metabolism	ko00500	2	66	248	6886	LOC100694894;LOC100706335	K12047+K00699
Mucin type O-Glycan biosynthesis	ko00512	1	60	248	6886	LOC100696774	K09905
Fatty acid biosynthesis	ko00061	1	19	248	6886	LOC100709624	K01897
Glycosaminoglycan biosynthesis - chondroitin sulfate / dermatan sulfate	ko00532	1	25	248	6886	dse	K01794
Glycolysis / Gluconeogenesis	ko00010	1	88	248	6886	pck2	K01596
Glycosphingolipid biosynthesis - lacto and neolacto series	ko00601	1	45	248	6886	LOC100708648	K07820
Lysine degradation	ko00310	2	69	248	6886	LOC100692647;tmlhe	K11422+K00474
Notch signaling pathway	ko04330	3	73	248	6886	LOC100693976;LOC100703553;dll3	K06057+K02599+K06051
Metabolism of xenobiotics by cytochrome P450	ko00980	3	74	248	6886	LOC100690031;LOC100706335;ephx1	K00799+K00699+K01253
Glutathione metabolism	ko00480	3	93	248	6886	LOC100690031;LOC100703292;gpx3	K00799+K18592+K00432
Jak-STAT signaling pathway	ko04630	5	181	248	6886	LOC102078344;Tilapia_newGene_3447;Tilapia_newGene_9945;jak3;prlr2	K05076+K04702+K04702+K04447+K05081
Toll-like receptor signaling pathway	ko04620	4	144	248	6886	LOC100692803;LOC100707066;LOC100709203;rac1	K04398+K04519+K04379+K04392
Glycerophospholipid metabolism	ko00564	3	128	248	6886	LOC100693120;LOC100693391;proca1	K13512+K13512+K01047
Pyruvate metabolism	ko00620	1	48	248	6886	pck2	K01596
Glyoxylate and dicarboxylate metabolism	ko00630	1	34	248	6886	hao2	K11517
ErbB signaling pathway	ko04012	3	132	248	6886	LOC100698523;LOC102082412;gsk3b	K02677+K06625+K03083
Drug metabolism - cytochrome P450	ko00982	3	69	248	6886	LOC100690031;LOC100704493;LOC100706335	K00799+K00485+K00699
Sphingolipid metabolism	ko00600	1	79	248	6886	smpd3	K12352
Oxidative phosphorylation	ko00190	2	137	248	6886	LOC100696786;Tilapia_newGene_1	K02270+K02256
MAPK signaling pathway	ko04010	14	397	248	6886	LOC100690958;LOC100695481;LOC100698523;LOC100700615;LOC100707066;LOC100709203;LOC100710934;LOC100711120;cacna1d;gadd45g;jund;p53;ptprr;rac1	K04359+K04424+K02677+K04853+K04519+K04379+K04358+K04437+K04851+K04402+K04449+K04451+K04458+K04392
Endocytosis	ko04144	10	366	248	6886	LOC100689711;LOC100702511;LOC100703367;LOC100708359;LOC100709741;LOC100709945;LOC100711993;csf1r;iqsec2;rab11fip5	K06751+K06751+K04141+K12486+K05090+K05050+K05087+K05090+K12495+K12484
Hedgehog signaling pathway	ko04340	5	68	248	6886	LOC100690824;gsk3b;hhip;rab23;wnt9a	K00444+K03083+K06231+K06234+K01064
Oocyte meiosis	ko04114	5	132	248	6886	LOC100705805;LOC100706035;LOC100711993;adcy8;ar	K08048+K08048+K05087+K08048+K08557
Ubiquitin mediated proteolysis	ko04120	1	163	248	6886	fbxw8	K10264
Citrate cycle (TCA cycle)	ko00020	1	39	248	6886	pck2	K01596
Cytokine-cytokine receptor interaction	ko04060	12	290	248	6886	LOC100690958;LOC100691526;LOC100707066;LOC100709741;LOC100709945;LOC102078344;LOC102083335;Tilapia_newGene_4482;csf1r;kitlg;prlr2;vegfb	K04359+K04721+K04519+K05090+K05050+K05076+K04193+K13072+K05090+K05461+K05081+K05448
Calcium signaling pathway	ko04020	17	315	248	6886	LOC100534441;LOC100691757;LOC100698523;LOC100700615;LOC100701622;LOC100703367;LOC100705192;LOC100705805;LOC100706035;LOC100706699;LOC100709194;adcy8;cacna1d;mylk;orai1;pde1b;pln	K04130+K05857+K02677+K04853+K04604+K04141+K04279+K08048+K08048+K05857+K05212+K08048+K04851+K00907+K16056+K13755+K05852
Lysosome	ko04142	4	159	248	6886	LOC100700357;LOC102075572;ppt2;scarb2	K01379+K05656+K01074+K12384
Arachidonic acid metabolism	ko00590	8	90	248	6886	LOC100703292;LOC100704809;LOC100710404;alox15;gpx3;proca1;ptgdsl1;ptges	K18592+K00509+K01830+K00461+K00432+K01047+K01830+K15729
One carbon pool by folate	ko00670	1	22	248	6886	ftcd	K13990
Arginine and proline metabolism	ko00330	5	81	248	6886	LOC100697817;LOC100706419;amd1;arg2;otc	K00318+K00933+K01611+K01476+K00611
Ascorbate and aldarate metabolism	ko00053	2	37	248	6886	LOC100706335;LOC106096811	K00699+K16190
Progesterone-mediated oocyte maturation	ko04914	5	122	248	6886	LOC100705805;LOC100706035;LOC100711993;adcy8;pde3a	K08048+K08048+K05087+K08048+K13296
Taurine and hypotaurine metabolism	ko00430	2	32	248	6886	LOC100701020;LOC100703292	K00659+K18592
Neuroactive ligand-receptor interaction	ko04080	19	505	248	6886	LOC100534441;LOC100689998;LOC100691971;LOC100692926;LOC100694824;LOC100695922;LOC100696615;LOC100700221;LOC100701622;LOC100703367;LOC100703512;LOC100705192;LOC100709194;LOC100712110;LOC100712192;crhr2;gabbr2;gth-ri;prlr2	K04130+K05175+K04273+K04205+K05189+K05199+K04805+K04607+K04604+K04141+K04259+K04279+K05212+K04288+K05054+K04579+K04615+K04247+K05081
RNA degradation	ko03018	1	89	248	6886	LOC100704258	K12622
Renin-angiotensin system	ko04614	1	19	248	6886	agt	K09821
RIG-I-like receptor signaling pathway	ko04622	1	90	248	6886	LOC100692803	K04398
Tryptophan metabolism	ko00380	3	52	248	6886	LOC100689833;LOC100692897;kmo	K00669+K00543+K00486
Tyrosine metabolism	ko00350	2	44	248	6886	fah;tyrp1	K01555+K00506
ECM-receptor interaction	ko04512	20	122	248	6886	LOC100689834;LOC100691045;LOC100694532;LOC100696606;LOC100696639;LOC100700514;LOC100700522;LOC100702507;LOC100704787;LOC100710501;col1a2;col4a1;col5a2;col6a1;col6a3;dag1;itga2;itga3;itga9;lama1	K05717+K06238+K06236+K06484+K04659+K06238+K06246+K06236+K06485+K06238+K06236+K06237+K06236+K06238+K06238+K06265+K06481+K06482+K06585+K05637
Biosynthesis of amino acids	ko01230	4	101	248	6886	arg2;otc;pah;phgdh	K01476+K00611+K00500+K00058
Protein processing in endoplasmic reticulum	ko04141	4	227	248	6886	LOC100691607;LOC100692144;LOC100699947;LOC102081599	K16195+K16195+K07953+K08852
Porphyrin and chlorophyll metabolism	ko00860	4	46	248	6886	LOC100700287;LOC100702684;LOC100706335;alas2	K00510+K13624+K00699+K00643
Glycosaminoglycan biosynthesis - heparan sulfate / heparin	ko00534	2	34	248	6886	LOC100707454;LOC100712187	K02366+K02513
Linoleic acid metabolism	ko00591	1	35	248	6886	proca1	K01047
Cell cycle	ko04110	4	159	248	6886	LOC102082412;gadd45g;gsk3b;p53	K06625+K04402+K03083+K04451
Cysteine and methionine metabolism	ko00270	2	58	248	6886	LOC100702269;amd1	K17398+K01611
Proteasome	ko03050	3	51	248	6886	LOC100696839;LOC100701743;LOC100710300	K02741+K02730+K06699
Phototransduction	ko04744	3	50	248	6886	LOC100708131;LOC100709340;cngb1	K12321+K04952+K04952
Purine metabolism	ko00230	15	235	248	6886	LOC100697135;LOC100700070;LOC100704318;LOC100705805;LOC100706035;LOC100706639;LOC100708131;LOC100709975;adcy8;adsl;gda;pde10a;pde1b;pde3a;pde4d	K00940+K01587+K01587+K08048+K08048+K01756+K12321+K01081+K08048+K01756+K01487+K18438+K13755+K13296+K13293
Adherens junction	ko04520	8	174	248	6886	LOC100697366;LOC100707163;LOC100708316;LOC100711993;LOC102079182;ptprb;rac1;tjp1	K04491+K05700+K06593+K05087+K06593+K05694+K04392+K05701
mTOR signaling pathway	ko04150	2	91	248	6886	LOC100698523;vegfb	K02677+K05448
Drug metabolism - other enzymes	ko00983	3	65	248	6886	LOC100706256;LOC100706335;LOC100710472	K03927+K00699+K03927
Intestinal immune network for IgA production	ko04672	6	98	248	6886	LOC100693481;LOC100693932;LOC100701975;LOC100702693;Tilapia_newGene_4482;orni-dba	K06752+K13073+K06752+K06752+K13072+K06752
Insulin signaling pathway	ko04910	5	198	248	6886	LOC100704877;gsk3b;pck2;pde3a;ppargc1a	K07199+K03083+K01596+K13296+K07202
Phagosome	ko04145	14	280	248	6886	LOC100689711;LOC100693481;LOC100696606;LOC100696639;LOC100701975;LOC100702511;LOC100702693;LOC100711586;LOC102080526;itga2;ncf4;nox1;orni-dba;rac1	K06751+K06752+K06484+K04659+K06752+K06751+K06752+K01330+K06498+K06481+K08012+K08008+K06752+K04392
Nicotinate and nicotinamide metabolism	ko00760	1	47	248	6886	LOC100709975	K01081
Apoptosis	ko04210	4	133	248	6886	LOC100691526;LOC100692803;LOC100707066;p53	K04721+K04398+K04519+K04451
ABC transporters	ko02010	4	77	248	6886	LOC100691786;LOC100695329;LOC100701509;LOC102075572	K05664+K05680+K05672+K05656

## Sheet: LL vs DD.KEGG
#KEGG_n	266	KEGG_N	6886
#Pathway	ko_ID	DEG	Gene	DEG_all	Gene_all
Other types of O-glycan biosynthesis	ko00514	2	50	266	6886	LOC100697420;st6gal2	K13646+K00779
Endocytosis	ko04144	18	366	266	6886	LOC100534448;LOC100694403;LOC100700083;LOC100701110;LOC100702595;LOC100708359;LOC100709239;LOC100709741;LOC100709945;LOC100711575;LOC100711950;LOC100711993;LOC102079789;Tilapia_newGene_1063;agap3;cav1;rtbdn;smad7	K03283+K03283+K03283+K01528+K06751+K12486+K06093+K05090+K05050+K12473+K00889+K05087+K05069+K05069+K12491+K06278+K13649+K04677
Focal adhesion	ko04510	26	329	266	6886	LOC100690958;LOC100691045;LOC100694183;LOC100696606;LOC100696779;LOC100700481;LOC100701567;LOC100703685;LOC100711993;LOC102080774;bcl2;cav1;col11a1;col4a5;itga2;itga3;itga6;jun;lama1;lama3;rac1;thbs1a;thbs1b;thbs4;vegfa;vegfb	K04359+K06238+K05692+K06484+K17447+K06237+K06236+K04448+K05087+K06240+K02161+K06278+K06236+K06237+K06481+K06482+K06485+K04448+K05637+K06240+K04392+K16857+K16857+K04659+K05448+K05448
Taurine and hypotaurine metabolism	ko00430	2	32	266	6886	LOC100701020;cdo1	K00659+K00456
Herpes simplex infection	ko05168	17	305	266	6886	LOC100534438;LOC100692129;LOC100693481;LOC100698791;LOC100701975;LOC100702595;LOC100703685;LOC100707450;LOC100709109;LOC100710185;LOC100711812;LOC102082262;c5;jun;orni-dba;pvrl1;socs3	K02187+K02633+K06752+K02296+K06752+K06751+K04448+K06081+K06752+K06752+K02296+K06752+K03994+K04448+K06752+K06081+K04696
Phenylalanine metabolism	ko00360	1	23	266	6886	pah	K00500
Insulin signaling pathway	ko04910	7	198	266	6886	LOC100696779;LOC100703707;pck2;prkag1;ptprf;socs1;socs3	K17447+K03841+K01596+K07200+K05695+K04694+K04696
Hedgehog signaling pathway	ko04340	2	68	266	6886	hhip;lrp2	K06231+K06233
RNA degradation	ko03018	5	89	266	6886	LOC100693731;LOC100700459;LOC100702375;LOC100704384;papd7	K12603+K03514+K00850+K14443+K03514
Glycosaminoglycan biosynthesis - chondroitin sulfate / dermatan sulfate	ko00532	3	25	266	6886	LOC100708917;chst11;dse	K00746+K01017+K01794
Nicotinate and nicotinamide metabolism	ko00760	1	47	266	6886	LOC100699417	K01081
Ascorbate and aldarate metabolism	ko00053	1	37	266	6886	LOC100706335	K00699
Progesterone-mediated oocyte maturation	ko04914	3	122	266	6886	LOC100711993;adcy8;pgr	K05087+K08048+K08556
Pyrimidine metabolism	ko00240	4	129	266	6886	LOC100693418;LOC100699417;dhodh;polr2j	K01489+K01081+K00254+K03008
Cell cycle	ko04110	5	159	266	6886	LOC100700462;cdc14b;dbf4;gadd45b;gadd45g	K04402+K06639+K06629+K04402+K04402
Fatty acid elongation	ko00062	3	45	266	6886	LOC100693577;acot7;hadha	K01068+K17360+K07515
Ubiquitin mediated proteolysis	ko04120	4	163	266	6886	mid1;socs1;socs3;ube2ql1	K08285+K04694+K04696+K10582
Sphingolipid metabolism	ko00600	2	79	266	6886	LOC100698562;ppap2b	K01080+K01080
Glutathione metabolism	ko00480	4	93	266	6886	LOC100696673;LOC100707162;gpx3;gsr	K11140+K00799+K00432+K00383
Glycerophospholipid metabolism	ko00564	11	128	266	6886	LOC100693391;LOC100698562;LOC100698894;LOC102082601;dgke;dgkh;gpam;pla2g12b;pla2g4a;pla2g6;ppap2b	K13512+K01080+K00901+K01047+K00901+K00901+K00629+K01047+K16342+K16343+K01080
Salmonella infection	ko05132	5	121	266	6886	LOC100694183;LOC100703685;jun;rac1;tjp1	K05692+K04448+K04448+K04392+K05701
Primary bile acid biosynthesis	ko00120	1	28	266	6886	LOC100701020	K00659
Phenylalanine, tyrosine and tryptophan biosynthesis	ko00400	1	10	266	6886	pah	K00500
ABC transporters	ko02010	2	77	266	6886	LOC100694252;LOC100708240	K05641+K05666
Biosynthesis of unsaturated fatty acids	ko01040	4	39	266	6886	LOC100693577;LOC100701020;acot7;hadha	K01068+K00659+K17360+K07515
Glycerolipid metabolism	ko00561	8	74	266	6886	LOC100689908;LOC100698562;LOC100698894;dgke;dgkh;gpam;lpl;ppap2b	K01059+K01080+K00901+K00901+K00901+K00629+K01059+K01080
PPAR signaling pathway	ko03320	7	90	266	6886	LOC100689908;angptl4;apoa4;fabp1;lpl;pck2;pparg	K01059+K08767+K08757+K08750+K01059+K01596+K08530
Cysteine and methionine metabolism	ko00270	2	58	266	6886	LOC100705436;cdo1	K00544+K00456
Neuroactive ligand-receptor interaction	ko04080	20	505	266	6886	LOC100534441;LOC100689998;LOC100692868;LOC100694824;LOC100696615;LOC100698500;LOC100698766;LOC100702544;LOC100709580;LOC102079892;calcrl;crhr2;drd3;fshb;gabbr2;glra2;gria1;gth-ri;gth-rii;prlr	K04130+K05175+K05181+K05189+K04805+K05175+K04197+K05052+K04290+K04271+K04577+K04579+K04146+K05250+K04615+K05194+K05197+K04247+K04248+K05081
Glycosaminoglycan degradation	ko00531	1	26	266	6886	hpse2	K07965
Adrenergic signaling in cardiomyocytes	ko04261	10	256	266	6886	LOC100695403;LOC100699762;LOC100700615;LOC100706681;LOC100712391;actc1;adcy8;bcl2;cacnb1;pln	K04860+K04873+K04853+K12314+K01539+K12314+K08048+K02161+K04862+K05852
Valine, leucine and isoleucine degradation	ko00280	1	57	266	6886	hadha	K07515
Phosphatidylinositol signaling system	ko04070	8	113	266	6886	LOC100696589;LOC100698894;LOC100701390;LOC100711950;Tilapia_newGene_7276;dgke;dgkh;plcd1	K01092+K00901+K01106+K00889+K01109+K00901+K00901+K05857
Porphyrin and chlorophyll metabolism	ko00860	2	46	266	6886	LOC100706335;ppox	K00699+K00231
Spliceosome	ko03040	3	143	266	6886	LOC100534448;LOC100694403;LOC100700083	K03283+K03283+K03283
ECM-receptor interaction	ko04512	15	122	266	6886	LOC100691045;LOC100696606;LOC100700481;LOC100701567;LOC102080774;col11a1;col4a5;itga2;itga3;itga6;lama1;lama3;thbs1a;thbs1b;thbs4	K06238+K06484+K06237+K06236+K06240+K06236+K06237+K06481+K06482+K06485+K05637+K06240+K16857+K16857+K04659
Alanine, aspartate and glutamate metabolism	ko00250	1	57	266	6886	LOC106097701	K01756
Oxidative phosphorylation	ko00190	6	137	266	6886	LOC100690057;LOC100697091;Tilapia_newGene_1;Tilapia_newGene_1315;atp5o;ndufb9	K02154+K02267+K02256+K02129+K02137+K03965
Pyruvate metabolism	ko00620	1	48	266	6886	pck2	K01596
SNARE interactions in vesicular transport	ko04130	3	45	266	6886	LOC100699603;stx19;stx3	K08512+K08487+K08486
alpha-Linolenic acid metabolism	ko00592	4	26	266	6886	LOC102082601;pla2g12b;pla2g4a;pla2g6	K01047+K01047+K16342+K16343
Jak-STAT signaling pathway	ko04630	6	181	266	6886	LOC100696736;LOC102079789;Tilapia_newGene_1063;prlr;socs1;socs3	K05058+K05069+K05069+K05081+K04694+K04696
Phototransduction	ko04744	2	50	266	6886	LOC100697897;LOC100708131	K13764+K12321
Renin-angiotensin system	ko04614	2	19	266	6886	LOC100696673;agt	K11140+K09821
MAPK signaling pathway	ko04010	20	397	266	6886	LOC100534438;LOC100534448;LOC100690958;LOC100694403;LOC100695403;LOC100695481;LOC100699762;LOC100700083;LOC100700462;LOC100700615;LOC100703685;cacnb1;dusp1;dusp6;gadd45b;gadd45g;gna12;jun;pla2g4a;rac1	K02187+K03283+K04359+K03283+K04860+K04424+K04873+K03283+K04402+K04853+K04448+K04862+K04459+K04459+K04402+K04402+K04346+K04448+K16342+K04392
Drug metabolism - cytochrome P450	ko00982	3	69	266	6886	LOC100704493;LOC100706335;LOC100707162	K00485+K00699+K00799
Galactose metabolism	ko00052	1	43	266	6886	LOC100702375	K00850
Pentose phosphate pathway	ko00030	2	34	266	6886	LOC100702375;LOC100703707	K00850+K03841
Carbon metabolism	ko01200	4	144	266	6886	LOC100702375;LOC100703707;hadha;phgdh	K00850+K03841+K07515+K00058
Glycosaminoglycan biosynthesis - heparan sulfate / heparin	ko00534	2	34	266	6886	LOC100694141;LOC100707454	K01024+K02366
Butanoate metabolism	ko00650	1	24	266	6886	hadha	K07515
Vascular smooth muscle contraction	ko04270	13	159	266	6886	LOC100698006;LOC100698766;LOC100699899;LOC100700615;LOC102075929;LOC102082601;adcy8;calcrl;cald1;gna12;pla2g12b;pla2g4a;pla2g6	K12331+K04197+K12324+K04853+K12327+K01047+K08048+K04577+K12327+K04346+K01047+K16342+K16343
Fatty acid metabolism	ko01212	1	60	266	6886	hadha	K07515
RNA polymerase	ko03020	1	34	266	6886	polr2j	K03008
Dorso-ventral axis formation	ko04320	1	34	266	6886	LOC100692176	K03211
Fanconi anemia pathway	ko03460	1	55	266	6886	hes4	K06054
Steroid hormone biosynthesis	ko00140	3	63	266	6886	LOC100706335;hsd17b1;hsd17b3	K00699+K00044+K10207
Intestinal immune network for IgA production	ko04672	6	98	266	6886	LOC100693481;LOC100701975;LOC100709109;LOC100710185;LOC102082262;orni-dba	K06752+K06752+K06752+K06752+K06752+K06752
Toll-like receptor signaling pathway	ko04620	3	144	266	6886	LOC100703685;jun;rac1	K04448+K04448+K04392
ErbB signaling pathway	ko04012	3	132	266	6886	LOC100696779;LOC100703685;jun	K17447+K04448+K04448
Drug metabolism - other enzymes	ko00983	5	65	266	6886	LOC100693418;LOC100706256;LOC100706335;LOC100707189;xdh	K01489+K03927+K00699+K00569+K00106
Melanogenesis	ko04916	4	150	266	6886	adcy8;kitlg;tcf7l1;tyrp1	K08048+K05461+K04490+K00506
mTOR signaling pathway	ko04150	2	91	266	6886	vegfa;vegfb	K05448+K05448
Ribosome biogenesis in eukaryotes	ko03008	1	77	266	6886	LOC100710716	K14525
Lysine degradation	ko00310	2	69	266	6886	LOC100697420;hadha	K13646+K07515
Biosynthesis of amino acids	ko01230	4	101	266	6886	LOC100702375;LOC100706482;pah;phgdh	K00850+K01476+K00500+K00058
Peroxisome	ko04146	4	108	266	6886	LOC100701020;pex11g;pex7;xdh	K00659+K13353+K13341+K00106
Inositol phosphate metabolism	ko00562	5	92	266	6886	LOC100696589;LOC100701390;LOC100711950;Tilapia_newGene_7276;plcd1	K01092+K01106+K00889+K01109+K05857
Glycosphingolipid biosynthesis - lacto and neolacto series	ko00601	3	45	266	6886	LOC100692029;LOC100708648;LOC100710958	K07820+K07820+K07820
Tyrosine metabolism	ko00350	4	44	266	6886	LOC100692514;fah;hgd;tyrp1	K00431+K01555+K00451+K00506
One carbon pool by folate	ko00670	1	22	266	6886	ftcd	K13990
Histidine metabolism	ko00340	1	25	266	6886	ftcd	K13990
Steroid biosynthesis	ko00100	1	23	266	6886	LOC100706100	K07438
Gap junction	ko04540	6	140	266	6886	LOC100690958;LOC100702243;LOC100711323;LOC106097608;adcy8;tjp1	K04359+K07374+K07375+K07374+K08048+K05701
beta-Alanine metabolism	ko00410	1	36	266	6886	hadha	K07515
Amino sugar and nucleotide sugar metabolism	ko00520	2	73	266	6886	LOC100692860;gmppa	K00326+K00966
Citrate cycle (TCA cycle)	ko00020	1	39	266	6886	pck2	K01596
Glycolysis / Gluconeogenesis	ko00010	3	88	266	6886	LOC100702375;LOC100703707;pck2	K00850+K03841+K01596
Glycine, serine and threonine metabolism	ko00260	3	53	266	6886	LOC100693291;LOC100705436;phgdh	K15789+K00544+K00058
Pentose and glucuronate interconversions	ko00040	1	48	266	6886	LOC100706335	K00699
Fructose and mannose metabolism	ko00051	3	46	266	6886	LOC100702375;LOC100703707;gmppa	K00850+K03841+K00966
Metabolism of xenobiotics by cytochrome P450	ko00980	2	74	266	6886	LOC100706335;LOC100707162	K00699+K00799
Oocyte meiosis	ko04114	5	132	266	6886	LOC100711993;adcy8;ar;pgr;rec8	K05087+K08048+K08557+K08556+K13054
RIG-I-like receptor signaling pathway	ko04622	2	90	266	6886	LOC100700811;LOC100702615	K08601+K12649
Fatty acid degradation	ko00071	1	53	266	6886	hadha	K07515
Lysosome	ko04142	3	159	266	6886	LOC100690057;LOC102081222;scarb2	K02154+K01158+K12384
p53 signaling pathway	ko04115	8	97	266	6886	LOC100534438;LOC100698212;LOC100700462;LOC100701053;gadd45b;gadd45g;thbs1a;thbs1b	K02187+K06509+K04402+K06509+K04402+K04402+K16857+K16857
N-Glycan biosynthesis	ko00510	2	60	266	6886	mgat4b;st6gal2	K00738+K00779
Adipocytokine signaling pathway	ko04920	3	107	266	6886	pck2;prkag1;socs3	K01596+K07200+K04696
RNA transport	ko03013	1	164	266	6886	LOC100710716	K14525
VEGF signaling pathway	ko04370	5	97	266	6886	LOC100696779;pla2g4a;rac1;vegfa;vegfb	K17447+K16342+K04392+K05448+K05448
Sulfur metabolism	ko00920	2	14	266	6886	LOC100695448;bpnt1	K13811+K01082
Arginine and proline metabolism	ko00330	4	81	266	6886	LOC100695172;LOC100699354;LOC100706482;oat	K00657+K00933+K01476+K00819
Arachidonic acid metabolism	ko00590	7	90	266	6886	LOC100712094;LOC102082601;gpx3;pla2g12b;pla2g4a;pla2g6;ptgdsl1	K01830+K01047+K00432+K01047+K16342+K16343+K01830
NOD-like receptor signaling pathway	ko04621	3	82	266	6886	LOC100704129;LOC106098973;tnfaip3	K12801+K08727+K11859
Cardiac muscle contraction	ko04260	9	136	266	6886	LOC100695403;LOC100697091;LOC100699762;LOC100700615;LOC100706681;LOC100712391;Tilapia_newGene_1;actc1;cacnb1	K04860+K02267+K04873+K04853+K12314+K01539+K02256+K12314+K04862
Cell adhesion molecules (CAMs)	ko04514	20	342	266	6886	LOC100693481;LOC100697103;LOC100700549;LOC100701975;LOC100702595;LOC100707450;LOC100709109;LOC100709153;LOC100710185;LOC102082262;LOC106097487;cntn1;esam;itga6;jam2;ntng1;orni-dba;ptprf;pvrl1;sdc3	K06752+K07378+K06087+K06752+K06751+K06081+K06752+K06759+K06752+K06752+K06771+K06759+K06787+K06485+K06735+K07522+K06752+K05695+K06081+K16337
Adherens junction	ko04520	10	174	266	6886	LOC100694183;LOC100707450;LOC100708316;LOC100711993;LOC102079182;ptprf;pvrl1;rac1;tcf7l1;tjp1	K05692+K06081+K06593+K05087+K06593+K05695+K06081+K04392+K04490+K05701
Ether lipid metabolism	ko00565	7	55	266	6886	LOC100693391;LOC100698562;LOC102082601;pla2g12b;pla2g4a;pla2g6;ppap2b	K13512+K01080+K01047+K01047+K16342+K16343+K01080
Calcium signaling pathway	ko04020	8	315	266	6886	LOC100534441;LOC100698766;LOC100700615;LOC100708540;adcy8;gth-rii;plcd1;pln	K04130+K04197+K04853+K05849+K08048+K04248+K05857+K05852
Wnt signaling pathway	ko04310	6	203	266	6886	LOC100698659;LOC100703685;jun;rac1;sfrp1;tcf7l1	K04496+K04448+K04448+K04392+K02166+K04490
Caffeine metabolism	ko00232	1	4	266	6886	xdh	K00106
Tryptophan metabolism	ko00380	2	52	266	6886	hadha;kmo	K07515+K00486
Folate biosynthesis	ko00790	1	19	266	6886	LOC100692082	K01307
Apoptosis	ko04210	2	133	266	6886	LOC100534438;bcl2	K02187+K02161
FoxO signaling pathway	ko04068	7	216	266	6886	LOC100690652;LOC100700462;LOC100711993;gadd45b;gadd45g;pck2;prkag1	K13302+K04402+K05087+K04402+K04402+K01596+K07200
TGF-beta signaling pathway	ko04350	3	118	266	6886	smad7;thbs1a;thbs1b	K04677+K16857+K16857
Propanoate metabolism	ko00640	1	30	266	6886	hadha	K07515
Cytokine-cytokine receptor interaction	ko04060	13	290	266	6886	LOC100690958;LOC100696736;LOC100700182;LOC100709741;LOC100709945;LOC102079789;LOC102083335;Tilapia_newGene_1063;kitlg;prlr;tnfrsf11a;vegfa;vegfb	K04359+K05058+K05092+K05090+K05050+K05069+K04193+K05069+K05461+K05081+K05147+K05448+K05448
Purine metabolism	ko00230	16	235	266	6886	LOC100695448;LOC100699417;LOC100699899;LOC100704318;LOC100708131;LOC100708138;LOC106097701;ada;adcy8;ak4;gda;pde4d;pde7b;pde8b;polr2j;xdh	K13811+K01081+K12324+K01587+K12321+K07127+K01756+K01488+K08048+K00939+K01487+K13293+K18436+K18437+K03008+K00106
Protein processing in endoplasmic reticulum	ko04141	5	227	266	6886	LOC100534448;LOC100694403;LOC100700083;bcl2;cryaa	K03283+K03283+K03283+K02161+K09541
Linoleic acid metabolism	ko00591	4	35	266	6886	LOC102082601;pla2g12b;pla2g4a;pla2g6	K01047+K01047+K16342+K16343
Mucin type O-Glycan biosynthesis	ko00512	2	60	266	6886	LOC100696774;wbscr17	K09905+K00710
Notch signaling pathway	ko04330	2	73	266	6886	LOC100698659;hes4	K04496+K06054
Regulation of actin cytoskeleton	ko04810	13	327	266	6886	LOC100534441;LOC100690958;LOC100692424;LOC100694183;LOC100696606;LOC100702004;LOC100711950;ezr;gna12;itga2;itga3;itga6;rac1	K04130+K04359+K08007+K05692+K06484+K05763+K00889+K08007+K04346+K06481+K06482+K06485+K04392
Starch and sucrose metabolism	ko00500	1	66	266	6886	LOC100706335	K00699
GnRH signaling pathway	ko04912	7	133	266	6886	LOC100700615;LOC100703685;adcy8;fshb;jun;mmp2;pla2g4a	K04853+K04448+K08048+K05250+K04448+K01398+K16342
Phagosome	ko04145	19	280	266	6886	LOC100690057;LOC100693481;LOC100694183;LOC100696606;LOC100701975;LOC100702243;LOC100702595;LOC100709109;LOC100710185;LOC100711081;LOC100711323;LOC102082262;LOC106097608;itga2;orni-dba;rac1;thbs1a;thbs1b;thbs4	K02154+K06752+K05692+K06484+K06752+K07374+K06751+K06752+K06752+K10062+K07375+K06752+K07374+K06481+K06752+K04392+K16857+K16857+K04659
Tight junction	ko04530	10	292	266	6886	LOC100694183;LOC100695481;LOC100699125;LOC100700549;LOC100705928;LOC100709239;LOC100710639;jam2;mpp5;tjp1	K05692+K04424+K10352+K06087+K10352+K06093+K10352+K06735+K06091+K05701
Retinol metabolism	ko00830	2	69	266	6886	LOC100702412;LOC100706335	K11158+K00699
Selenocompound metabolism	ko00450	1	15	266	6886	LOC100695448	K13811
